# Supplementary material for: Individualized Efficiency of Traditional Chinese Medicine for Non-ST Segment Elevation Acute Coronary Syndrome: Study Protocol for Observational Research by the Evidence-Based Goal Attainment Scale
Source: Evid Based Complement Alternat Med. 2020 Sep 14;2020:7653040. doi: 10.1155/2020/7653040 (PMC7509552; doi:10.1155/2020/7653040)
Supplement: Supplementary Materials — Supplementary File 1: informed consent form. Supplementary File 2: checklist of STROBE. Supplementary File 3: document of ethical approval. [file 7653040.f1.zip]

Archive with 3 entries (3 files):
- 7653040.f1/Supplementary File 1 Informed Content.docx
- 7653040.f1/Supplementary File 2 STROBE_checklist.docx
- 7653040.f1/Supplementary File 3 Document of Ethical Approval.pdf
